# Supplementary material for: Antibacterial Activity of Electrospun Polyacrylonitrile Copper Nanoparticle Nanofibers on Antibiotic Resistant Pathogens and Methicillin Resistant Staphylococcus aureus (MRSA)
Source: Nanomaterials (Basel). 2022 Jun 22;12(13):2139. doi: 10.3390/nano12132139 (PMC9268565; doi:10.3390/nano12132139)
Supplement: Supplementary file 1 [file nanomaterials-12-02139-s001.zip]

Archive with 1 entries (1 files):
- nanomaterials-1749105-supplementary.pdf
